# Supplementary material for: Network Pharmacological Analysis of the Red Sea Sponge Hyrtios erectus Extract to Reveal Anticancer Efficacy of Corresponding Loaded Niosomes
Source: Mar Drugs. 2022 Oct 1;20(10):628. doi: 10.3390/md20100628 (PMC9604794; doi:10.3390/md20100628)
Supplement: Supplementary file 1 [file marinedrugs-20-00628-s001.zip]

Archive with 1 entries (1 files):
- marinedrugs-1913162-supplementary.pdf
